# Supplementary material for: Is Systemic Immunosuppression a Risk Factor for Oral Cancer? A Systematic Review and Meta-Analysis
Source: Cancers (Basel). 2023 Jun 6;15(12):3077. doi: 10.3390/cancers15123077 (PMC10296244; doi:10.3390/cancers15123077)
Supplement: Supplementary file 1 [file cancers-15-03077-s001.zip]

Archive with 1 entries (1 files):
- cancers-2400660-supplementary.pdf
